# Supplementary material for: An Investigation of the Nature of Fear within ACL-Injured Subjects When Exposed to Provocative Videos: A Concurrent Qualitative and Quantitative Study
Source: Sports (Basel). 2022 Nov 18;10(11):183. doi: 10.3390/sports10110183 (PMC9692454; doi:10.3390/sports10110183)
Supplement: Supplementary file 1 [file sports-10-00183-s001.zip]

Archive with 1 entries (1 files):
- sports-1997232-supplementary.pdf
